# Supplementary material for: Safety of Oral Carica papaya L. Leaf 10% Ethanolic Extract for Acute and Chronic Toxicity Tests in Sprague Dawley Rats
Source: Toxics. 2024 Mar 1;12(3):198. doi: 10.3390/toxics12030198 (PMC10975813; doi:10.3390/toxics12030198)
Supplement: Supplementary file 1 [file toxics-12-00198-s001.zip]

Archive with 1 entries (1 files):
- toxics-supplementary-data.pdf
